# Supplementary material for: Psychotherapeutic Interventions for Depressive Symptoms in Community-Dwelling Older Adults: A Systematic Review with Meta-Analysis
Source: Healthcare (Basel). 2024 Dec 18;12(24):2551. doi: 10.3390/healthcare12242551 (PMC11675262; doi:10.3390/healthcare12242551)
Supplement: Supplementary file 1 [file healthcare-12-02551-s001.zip]

Archive with 2 entries (2 files):
- Search.pdf
- Supplementary Material.pdf
